# Supplementary material for: Chitosan–sEPDM and Melatonin–Chitosan–sEPDM Composite Membranes for Melatonin Transport and Release
Source: Membranes (Basel). 2023 Feb 27;13(3):282. doi: 10.3390/membranes13030282 (PMC10057635; doi:10.3390/membranes13030282)
Supplement: Supplementary file 1 [file membranes-13-00282-s001.zip]

Archive with 1 entries (1 files):
- membranes-2252259-supplementary.pdf
